# Supplementary material for: Direct Observation of α-Synuclein Amyloid Aggregates in Endocytic Vesicles of Neuroblastoma Cells
Source: PLoS One. 2016 Apr 22;11(4):e0153020. doi: 10.1371/journal.pone.0153020 (PMC4841506; doi:10.1371/journal.pone.0153020)
Supplement: S1 File — Data represented in Figs 1, 3, 5, 6, S1 and S2. (ZIP) [file pone.0153020.s004.zip]

Archive with 20 entries (20 files):
- 1/background_photons.fig
- 1/figure1A.fig
- 1/figure1B.fig
- 1/figure1C.fig
- 1/figure1D.fig
- 3/figure3A.fig
- 3/figure3D1.fig
- 3/figure3D2.fig
- 3/figure3c.fig
- 3/figure3e.fig
- 5/figure5a.fig
- 5/figure5a1.fig
- 5/figure5b.fig
- 5/figure5b1.fig
- 5/figure5c.fig
- 5/figure5c1.fig
- 5/figure5c2.fig
- 6/figure6.fig
- S1/figureS1.fig
- S2/figure_S2.fig
