# Supplementary material for: Direct Observation of α-Synuclein Amyloid Aggregates in Endocytic Vesicles of Neuroblastoma Cells
Source: PLoS One. 2016 Apr 22;11(4):e0153020. doi: 10.1371/journal.pone.0153020 (PMC4841506; doi:10.1371/journal.pone.0153020)
Supplement: S2 File — Data represented in Fig 2B. (ZIP) [file pone.0153020.s005.zip]

Archive with 1 entries (1 files):
- 2/figure2B.fig
